# Supplementary material for: Systemic clinical-grade recombinant decorin reduces disease burden and fibrosis in advanced recessive dystrophic epidermolysis bullosa
Source: Mol Ther Adv. 2026 Apr 15;34(2):201737. doi: 10.1016/j.omta.2026.201737 (PMC13175769; doi:10.1016/j.omta.2026.201737)
Supplement: Table S1. List of post-translational modifications in two batches of rh Decorin—G001 and 09018 — N- and O-linked glycans are shown in Table S2. [file mmc2.xlsx]

## Sheet: Sheet1
Table S1. List of post-translational modifications in two batches of rh Decorin – G001 and 09018. N- and O-linked glycans are shown in Table S2.
Peptide	Mod. Names	Mod. AAs	Position	G001 Er.	Er.	G001 Degly Er.	Er.	9018	Er.	09018 Degly	Er.
NLHALILVNNKISK	Deamidated	N	70	0.34	0.32	30.43	1.23	0.82	0.81	46.83	3.79
VTFNGLNQMIVIELGTNPLK	Deamidated	N	127	0.72	0.36	2.04	0.57	1.56	0.27	2.36	0.05
VTFNGLNQMIVIELGTNPLK	Deamidated	N	130	0.19	0.1	0.44	0.1	0.03	0.01	0.59	0.22
VRKVTFNGLNQMIVIELGTNPLK	Deamidated	N	140	0.15	0.08	0	0	0.07	0.05	0.69	0.63
SSGIENGAFQGMK	Deamidated	N	149	0.62	0.11	2.45	0.24	0.03	0.03	2.11	0.18
LGLSFNSISAVDNGSLANTPHLR	Deamidated	N	218	1.06	0.21	71.43	17.28	4.8	0.21	55.8	5.36
LGLSFNSISAVDNGSLANTPHLRELHLDNNK	Deamidated	N	223	0.15	0.13	9.27	7.54	0.31	0.29	13.71	13.3
ELHLDNNK	Deamidated	N	234	0.04	0.04	0.42	0.18	0	0	0.46	0.19
YIQVVYLHNNNISVVGSSDFCPPGHNTK	Deamidated	N	257	0.35	0.24	19.2	4.5	5.06	2.29	20.33	2.03
YIQVVYLHNNNISVVGSSDFCPPGHNTK	Deamidated	N	258	2.16	1.49	12.12	5.77	1.62	0.36	10.07	2.19
YIQVVYLHNNNISVVGSSDFCPPGHNTK	Deamidated	N	259	3.19	2.58	25.6	3.58	4.04	2.34	19.73	0.35
ASYSGVSLFSNPVQYWEIQPSTFR	Deamidated	N	288	0.02	0.02	0.05	0.05	0.25	0.18	0.56	0.52
SAIQLGNYK	Deamidated	N	313	7.34	0.72	7.06	0.34	27.07	2.7	28.43	0.35
YIQVVYLHNNNISVVGSSDFCPPGHNTK	Deamidated; Deamidated	N,N	257258	0.31	0.05	0.09	0.07	0.64	0.23	0.21	0.15
SAIQLGNYK	Deamidated; Lys-loss	N,K	313315	0.01	0	0.16	0.12	1.34	1.18	0.1	0.08
VTFNGLNQMIVIELGTNPLK	Oxidation	M	132	1.82	0.11	0.62	0.07	2.43	0.17	0.9	0.1
SSGIENGAFQGMKK	Oxidation	M	155	5.57	2.88	0.38	0.07	8.54	0.99	1.75	0.98
ASYSGVSLFSNPVQYWEIQPSTFR	Dioxidation	W	293	0.84	0.02	0.29	0.04	1.12	0.15	0.25	0.01
SAIQLGNYK	Lys-loss	K	315	18.33	1.13	15.67	1.1	20.9	0.31	21.83	1.13
