# Supplementary material for: Systemic clinical-grade recombinant decorin reduces disease burden and fibrosis in advanced recessive dystrophic epidermolysis bullosa
Source: Mol Ther Adv. 2026 Apr 15;34(2):201737. doi: 10.1016/j.omta.2026.201737 (PMC13175769; doi:10.1016/j.omta.2026.201737)
Supplement: Table S2. List of all identified N- and O-linked glycans in two batches of rh Decorin—G001 and 09018, including the relative abundance of each modification for each peptide [file mmc3.xlsx]

## Sheet: Sheet1
Table S2. List of all identified N- and O-linked glycans in two batches of rh Decorin – G001 and 09018, including the relative abundance of each modification for each peptide.
Mod. Names	Mod. AAs	Var. Pos.	Protein G001	Error	_09018	Error
NGlycan/1914.6974	N	167	37.1	31.06	20.78	12.84
NGlycan/1216.4229	N	167	29.03	27.89	27.77	15.5
NGlycan/1378.4757	N	167	28.07	28.07	26.33	15.33
NGlycan/1216.4229	N	167	15.37	0.43	14.4	0.46
NGlycan/1378.4757	N	167	13	0.1	12.97	0.2
NGlycan/1298.4760	N	167	10.57	0.23	5.79	0.18
NGlycan/1622.5816	N	167	8.72	0.13	10.5	0.17
NGlycan/1095.3966	N	167	7.87	0.24	5.1	0.26
NGlycan/1914.6974	N	167	6.61	0.24	9.47	0.27
NGlycan/1460.5288	N	167	4.96	0.02	4.48	0.09
NGlycan/1622.5816	N	167	4.73	4.73	23.87	13.02
NGlycan/1540.5285	N	167	4.46	0.06	3.49	0.09
NGlycan/1257.4494	N	167	3.97	0.13	4.96	0.13
NGlycan/1419.5022	N	167	2.21	0.02	2.68	0.04
NGlycan/1702.5813	N	167	1.98	0.08	0.75	0.02
NGlycan/1752.6446	N	167	1.9	0.17	1.84	0.18
NGlycan/1913.6770	N	167	1.78	0.97	2.74	2.06
NGlycan/1581.5551	N	167	1.43	0.11	3.43	0.85
NGlycan/1501.5553	N	167	1.31	0.13	0.2	0.12
NGlycan/1054.3700	N	167	1.25	0.18	1.19	0.13
NGlycan/1549.5652	N	167	1.13	0.1	1.91	0.05
NGlycan/892.3172	N	167	1.05	0.14	1.96	0.09
NGlycan/1444.5339	N	167	1.02	0.01	0.55	0.01
NGlycan/2204.7724	N	167	0.98	0.19	2.12	0.42
NGlycan/2060.7553	N	167	0.87	0.66	1.19	0.55
NGlycan/1768.6395	N	167	0.85	0.1	0.77	0.07
NGlycan/1710.5977	N	167	0.69	0.06	1.03	0.1
NGlycan/1872.6505	N	167	0.64	0.05	1.03	0.08
NGlycan/2205.7928	N	167	0.54	0.27	0.17	0.17
NGlycan/1751.6242	N	167	0.43	0.43	0.39	0.39
NGlycan/1606.5867	N	167	0.36	0	0.15	0.09
NGlycan/1987.7138	N	167	0.35	0.06	0.42	0.07
NGlycan/1548.5448	N	167	0.2	0.11	0.63	0.25
NGlycan/1955.7240	N	167	0.09	0.09	0.03	0.03
NGlycan/1971.7189	N	167	0.06	0.06	0.07	0.07
NGlycan/2279.8296	N	167	0.05	0.05	0.15	0.15
NGlycan/1825.6610	N	167	0.04	0.04	0.02	0.02
NGlycan/1864.6342	N	167	0.04	0.04	0	0
NGlycan/2206.8132	N	167	0	0	1.01	1.01
OGlycan/1079.4017	S	214	0.19	0.19	1	1
OGlycan/1079.4017	S	214	0.04	0.04	0.12	0.12
OGlycan/203.0794	S	214	0	0	0.15	0.15
NGlycan/1768.6395	N	218	27.77	0.84	37.7	1.18
NGlycan/1768.6395	N	218	26.83	0.7	37.2	0.06
NGlycan/1606.5867	N	218	15.43	0.46	12.43	0.19
NGlycan/1606.5867	N	218	15.43	0.49	12.33	0.26
NGlycan/1914.6974	N	167	37.1	31.06	20.78	12.84
NGlycan/1216.4229	N	167	29.03	27.89	27.77	15.5
NGlycan/1378.4757	N	167	28.07	28.07	26.33	15.33
NGlycan/1216.4229	N	167	15.37	0.43	14.4	0.46
NGlycan/1378.4757	N	167	13	0.1	12.97	0.2
NGlycan/1298.4760	N	167	10.57	0.23	5.79	0.18
NGlycan/1622.5816	N	167	8.72	0.13	10.5	0.17
NGlycan/1095.3966	N	167	7.87	0.24	5.1	0.26
NGlycan/1914.6974	N	167	6.61	0.24	9.47	0.27
NGlycan/1460.5288	N	167	4.96	0.02	4.48	0.09
NGlycan/1622.5816	N	167	4.73	4.73	23.87	13.02
NGlycan/1540.5285	N	167	4.46	0.06	3.49	0.09
NGlycan/1257.4494	N	167	3.97	0.13	4.96	0.13
NGlycan/1419.5022	N	167	2.21	0.02	2.68	0.04
NGlycan/1702.5813	N	167	1.98	0.08	0.75	0.02
NGlycan/1752.6446	N	167	1.9	0.17	1.84	0.18
NGlycan/1913.6770	N	167	1.78	0.97	2.74	2.06
NGlycan/1581.5551	N	167	1.43	0.11	3.43	0.85
NGlycan/1501.5553	N	167	1.31	0.13	0.2	0.12
NGlycan/1054.3700	N	167	1.25	0.18	1.19	0.13
NGlycan/1549.5652	N	167	1.13	0.1	1.91	0.05
NGlycan/892.3172	N	167	1.05	0.14	1.96	0.09
NGlycan/1444.5339	N	167	1.02	0.01	0.55	0.01
NGlycan/2204.7724	N	167	0.98	0.19	2.12	0.42
NGlycan/2060.7553	N	167	0.87	0.66	1.19	0.55
NGlycan/1768.6395	N	167	0.85	0.1	0.77	0.07
NGlycan/1710.5977	N	167	0.69	0.06	1.03	0.1
NGlycan/1872.6505	N	167	0.64	0.05	1.03	0.08
NGlycan/2205.7928	N	167	0.54	0.27	0.17	0.17
NGlycan/1751.6242	N	167	0.43	0.43	0.39	0.39
NGlycan/1606.5867	N	167	0.36	0	0.15	0.09
NGlycan/1987.7138	N	167	0.35	0.06	0.42	0.07
NGlycan/1548.5448	N	167	0.2	0.11	0.63	0.25
NGlycan/1955.7240	N	167	0.09	0.09	0.03	0.03
NGlycan/1971.7189	N	167	0.06	0.06	0.07	0.07
NGlycan/2279.8296	N	167	0.05	0.05	0.15	0.15
NGlycan/1825.6610	N	167	0.04	0.04	0.02	0.02
NGlycan/1864.6342	N	167	0.04	0.04	0	0
NGlycan/2206.8132	N	167	0	0	1.01	1.01
OGlycan/1079.4017	S	214	0.19	0.19	1	1
OGlycan/1079.4017	S	214	0.04	0.04	0.12	0.12
OGlycan/203.0794	S	214	0	0	0.15	0.15
NGlycan/1768.6395	N	218	27.77	0.84	37.7	1.18
NGlycan/1768.6395	N	218	26.83	0.7	37.2	0.06
NGlycan/1606.5867	N	218	15.43	0.46	12.43	0.19
NGlycan/1606.5867	N	218	15.43	0.49	12.33	0.26
NGlycan/2060.7553	N	218	9.96	0.42	14.13	0.47
NGlycan/2060.7553	N	218	9.38	0.56	14.33	0.07
NGlycan/1444.5339	N	218	7.88	0.22	1.23	0.07
NGlycan/1444.5339	N	218	7.84	0.27	1.07	0.1
NGlycan/1241.4545	N	218	7.48	0.34	5.02	0.17
NGlycan/1241.4545	N	218	7.18	0.37	4.44	0.06
NGlycan/2059.7349	N	218	5.5	1.52	7.13	1.54
NGlycan/1897.6821	N	218	3.66	0.18	1.92	0.11
NGlycan/1054.3700	N	218	3.48	0.14	2.2	0.08
NGlycan/1897.6821	N	218	3.1	0.17	2.35	0.08
NGlycan/2133.7717	N	218	2.69	0.26	4.06	0.09
NGlycan/2133.7717	N	218	2.65	0.29	4.08	0.25
NGlycan/1403.5073	N	218	2.45	0.07	2.34	0.08
NGlycan/1809.6661	N	218	2.31	0.5	0.89	0.2
NGlycan/2059.7349	N	218	2.18	1.09	0.01	0.01
NGlycan/1403.5073	N	218	1.9	0.09	1.18	0.16
NGlycan/1647.6132	N	218	1.78	0.07	0.26	0.01
NGlycan/1647.6132	N	218	1.75	0.12	0	0
NGlycan/1809.6661	N	218	1.65	0.29	1.05	0.21
NGlycan/1971.7189	N	218	0.94	0.04	1.04	0.06
NGlycan/2100.7615	N	218	0.9	0.07	0.98	0.1
NGlycan/2100.7615	N	218	0.81	0.07	0.63	0.09
NGlycan/876.3223	N	218	0.81	0.03	1.2	0.02
NGlycan/1971.7189	N	218	0.79	0.1	0.75	0.09
NGlycan/1216.4229	N	218	0.78	0.02	0	0
NGlycan/876.3223	N	218	0.72	0.06	0.95	0.14
NGlycan/1216.4229	N	218	0.62	0.13	0	0
NGlycan/2350.7926	N	218	0.54	0.21	0.78	0.42
NGlycan/2350.7926	N	218	0.54	0.18	0.92	0.06
NGlycan/203.0794	N	218	0.53	0.02	0.44	0.01
NGlycan/2350.8304	N	218	0.5	0.27	0.94	0.36
NGlycan/2263.8347	N	218	0.45	0.07	0.21	0.11
NGlycan/1622.5816	N	218	0.43	0.02	0.08	0.03
NGlycan/730.2644	N	218	0.34	0.02	0.27	0.01
NGlycan/2424.8671	N	218	0.32	0.32	1.28	0.61
NGlycan/1694.6027	N	218	0.27	0.01	0.17	0.09
NGlycan/2351.8508	N	218	0.25	0.25	0.61	0.33
NGlycan/1095.3966	N	218	0.21	0.01	0	0
NGlycan/730.2644	N	218	0.19	0.02	0	0
NGlycan/2352.8460	N	218	0.18	0.18	0.01	0.01
NGlycan/1460.5288	N	218	0.14	0.07	0.05	0.03
NGlycan/1622.5816	N	218	0.13	0.07	0.02	0.02
NGlycan/2498.9039	N	218	0.13	0.09	0.33	0.17
NGlycan/2060.7553	N	218	9.96	0.42	14.13	0.47
NGlycan/2060.7553	N	218	9.38	0.56	14.33	0.07
NGlycan/1444.5339	N	218	7.88	0.22	1.23	0.07
NGlycan/1444.5339	N	218	7.84	0.27	1.07	0.1
NGlycan/1241.4545	N	218	7.48	0.34	5.02	0.17
NGlycan/1241.4545	N	218	7.18	0.37	4.44	0.06
NGlycan/2059.7349	N	218	5.5	1.52	7.13	1.54
NGlycan/1897.6821	N	218	3.66	0.18	1.92	0.11
NGlycan/1054.3700	N	218	3.48	0.14	2.2	0.08
NGlycan/1897.6821	N	218	3.1	0.17	2.35	0.08
NGlycan/2133.7717	N	218	2.69	0.26	4.06	0.09
NGlycan/2133.7717	N	218	2.65	0.29	4.08	0.25
NGlycan/1403.5073	N	218	2.45	0.07	2.34	0.08
NGlycan/1809.6661	N	218	2.31	0.5	0.89	0.2
NGlycan/2059.7349	N	218	2.18	1.09	0.01	0.01
NGlycan/1403.5073	N	218	1.9	0.09	1.18	0.16
NGlycan/1647.6132	N	218	1.78	0.07	0.26	0.01
NGlycan/1647.6132	N	218	1.75	0.12	0	0
NGlycan/1809.6661	N	218	1.65	0.29	1.05	0.21
NGlycan/1971.7189	N	218	0.94	0.04	1.04	0.06
NGlycan/2100.7615	N	218	0.9	0.07	0.98	0.1
NGlycan/2100.7615	N	218	0.81	0.07	0.63	0.09
NGlycan/876.3223	N	218	0.81	0.03	1.2	0.02
NGlycan/1971.7189	N	218	0.79	0.1	0.75	0.09
NGlycan/1216.4229	N	218	0.78	0.02	0	0
NGlycan/876.3223	N	218	0.72	0.06	0.95	0.14
NGlycan/1216.4229	N	218	0.62	0.13	0	0
NGlycan/2350.7926	N	218	0.54	0.21	0.78	0.42
NGlycan/2350.7926	N	218	0.54	0.18	0.92	0.06
NGlycan/203.0794	N	218	0.53	0.02	0.44	0.01
NGlycan/2350.8304	N	218	0.5	0.27	0.94	0.36
NGlycan/2263.8347	N	218	0.45	0.07	0.21	0.11
NGlycan/1622.5816	N	218	0.43	0.02	0.08	0.03
NGlycan/730.2644	N	218	0.34	0.02	0.27	0.01
NGlycan/2424.8671	N	218	0.32	0.32	1.28	0.61
NGlycan/1694.6027	N	218	0.27	0.01	0.17	0.09
NGlycan/2351.8508	N	218	0.25	0.25	0.61	0.33
NGlycan/1095.3966	N	218	0.21	0.01	0	0
NGlycan/730.2644	N	218	0.19	0.02	0	0
NGlycan/2352.8460	N	218	0.18	0.18	0.01	0.01
NGlycan/1460.5288	N	218	0.14	0.07	0.05	0.03
NGlycan/1622.5816	N	218	0.13	0.07	0.02	0.02
NGlycan/2498.9039	N	218	0.13	0.09	0.33	0.17
NGlycan/203.0794	N	218	0.12	0.07	0	0
NGlycan/1581.5551	N	218	0.11	0.07	0.08	0.07
NGlycan/2142.8084	N	218	0.11	0.11	0	0
NGlycan/1825.6610	N	218	0.11	0.11	0	0
NGlycan/1298.4760	N	218	0.1	0.05	0	0
NGlycan/892.3172	N	218	0.1	0.05	0	0
NGlycan/2117.7768	N	218	0.07	0.07	0.13	0.08
NGlycan/2715.9625	N	218	0.06	0.06	0.44	0.1
NGlycan/1930.6923	N	218	0.06	0.03	0.04	0.04
NGlycan/1298.4760	N	218	0.05	0.05	0	0
NGlycan/1565.5601	N	218	0.05	0.05	0.05	0.05
NGlycan/1727.6130	N	218	0.05	0.05	0.04	0.04
NGlycan/1930.6923	N	218	0.04	0.03	0.04	0.04
NGlycan/2012.7454	N	218	0.03	0.03	0	0
NGlycan/2174.7983	N	218	0.03	0.03	0	0
NGlycan/1938.7087	N	218	0.02	0.02	0	0
NGlycan/1955.7240	N	218	0.02	0.02	0	0
NGlycan/349.1373	N	218	0	0	0.11	0.11
NGlycan/2141.7880	N	218	0	0	0	0
NGlycan/2789.9993	N	218	0	0	0.25	0.13
NGlycan/2350.8304	N	218	0	0	0.74	0.49
OGlycan/1079.4017	S	220	3.85	0.18	5.87	0.14
OGlycan/1079.4017	S	220	3.27	0.15	4.36	0.19
OGlycan/203.0794	S	220	0.01	0.01	0.14	0.14
OGlycan/203.0794	T	224	0.34	0.03	0.16	0.09
OGlycan/1079.4017	T	224	0.28	0.28	0.7	0.37
NGlycan/2133.7717	N	259	2.66	0.58	9	5.77
NGlycan/2133.7717	N	259	2.17	0.17	3.14	0.28
NGlycan/1987.7138	N	259	1.01	0.09	1.41	0.14
NGlycan/1216.4229	N	259	1	0.17	0.69	0.1
NGlycan/1768.6395	N	259	0.93	0.04	1.14	0.05
NGlycan/1768.6395	N	259	0.85	0.43	0.28	0.26
NGlycan/1647.6132	N	259	0.77	0.09	0.03	0.02
NGlycan/1501.5553	N	259	0.77	0.1	0	0
NGlycan/2498.9039	N	259	0.76	0.06	0.98	0.09
NGlycan/1971.7189	N	259	0.73	0.08	0.28	0.03
NGlycan/1809.6661	N	259	0.72	0.01	0.02	0.01
NGlycan/1298.4760	N	259	0.64	0.1	0.2	0.02
NGlycan/1216.4229	N	259	0.59	0.3	0.5	0.5
NGlycan/1444.5339	N	259	0.59	0.1	0.16	0.02
NGlycan/2279.8296	N	259	0.54	0.07	0.61	0.04
NGlycan/1663.6082	N	259	0.53	0.05	0.04	0.03
NGlycan/1622.5816	N	259	0.53	0.02	0.61	0
NGlycan/1987.7138	N	259	0.5	0.49	2.77	2.75
NGlycan/2424.8671	N	259	0.5	0.5	0.63	0.63
NGlycan/1825.6610	N	259	0.45	0.01	0.18	0.01
NGlycan/1606.5867	N	259	0.43	0.02	0.25	0.03
NGlycan/1460.5288	N	259	0.41	0.05	0.2	0.02
NGlycan/2789.9993	N	259	0.33	0.03	0.46	0.03
NGlycan/2026.6870	N	259	0.31	0.01	0.12	0.01
NGlycan/2263.8347	N	259	0.25	0.01	0.05	0.04
NGlycan/1971.7189	N	259	0.2	0.2	0	0
NGlycan/2352.8460	N	259	0.2	0.04	0.25	0.04
NGlycan/1095.3966	N	259	0.2	0.03	0.23	0.04
NGlycan/1501.5553	N	259	0.18	0.17	0.09	0.04
NGlycan/2060.7553	N	259	0.17	0.02	0.21	0.02
NGlycan/2262.8143	N	259	0.16	0.08	0.01	0.01
NGlycan/2715.9625	N	259	0.15	0.08	0.28	0.01
NGlycan/2716.9829	N	259	0.15	0.08	0.03	0.01
NGlycan/2117.7768	N	259	0.15	0.01	0.01	0.01
NGlycan/1647.6132	N	259	0.14	0.14	0.05	0.04
NGlycan/1241.4545	N	259	0.13	0.02	0.16	0.01
NGlycan/2100.7615	N	259	0.11	0.05	0.02	0.02
NGlycan/1914.6974	N	259	0.08	0.04	0.04	0.02
NGlycan/1054.3700	N	259	0.07	0.01	0.22	0.02
NGlycan/2076.7502	N	259	0.07	0.07	0.01	0
NGlycan/2569.9046	N	259	0.07	0.04	0.04	0.03
NGlycan/1257.4494	N	259	0.06	0.03	0.16	0.02
NGlycan/1403.5073	N	259	0.06	0.03	0.19	0.02
NGlycan/2059.7349	N	259	0.06	0.05	0.01	0.01
NGlycan/2116.7564	N	259	0.05	0.05	0.03	0.03
NGlycan/203.0794	N	259	0.05	0.01	0.01	0.01
NGlycan/892.3172	N	259	0.05	0.02	0	0
NGlycan/2464.8733	N	259	0.03	0.03	0	0
OGlycan/1238.4184	S	259	0.03	0.03	0	0
NGlycan/1378.4757	N	259	0.02	0.02	0.04	0.02
OGlycan/203.0794	S	259	0.01	0.01	0	0
NGlycan/349.1373	N	259	0.01	0	0.02	0.01
NGlycan/1298.4760	N	259	0.01	0.01	0.1	0.1
NGlycan/1955.7240	N	259	0	0	0	0
